# Supplementary material for: Unveiling the Impact of Organic Fertilizer on Rice (Oryza sativa L.) Salinity Tolerance: Insights from the Integration of NDVI and Metabolomics
Source: Plants (Basel). 2025 Mar 13;14(6):902. doi: 10.3390/plants14060902 (PMC11946821; doi:10.3390/plants14060902)
Supplement: Supplementary file 1 [file plants-14-00902-s001.zip]

Archive with 1 entries (1 files):
- plants-3459962-supplementary.pdf
